# Supplementary material for: Prognostic Relevance of Thyroid-Hormone-Associated Proteins in Adenoid Cystic Carcinoma of the Head and Neck
Source: J Pers Med. 2021 Dec 12;11(12):1352. doi: 10.3390/jpm11121352 (PMC8703850; doi:10.3390/jpm11121352)
Supplement: Supplementary file 1 [file jpm-11-01352-s001.zip]

Archive with 1 entries (1 files):
- jpm-1474066-supplementary.pdf
